# Supplementary material for: A Survey of Innovation through Duplication in the Reduced Genomes of Twelve Parasites
Source: PLoS One. 2014 Jun 11;9(6):e99213. doi: 10.1371/journal.pone.0099213 (PMC4053351; doi:10.1371/journal.pone.0099213)
Supplement: Table S1 — Gene IDs for detected two-copy paralogs. (TXT) [file pone.0099213.s003.txt]

Supplemental Table 1:  Detected duplicate gene IDs

BBOV_I000150
BBOV_I000160
BBOV_I000540
BBOV_I001100
BBOV_I001110
BBOV_I001790
BBOV_I001810
BBOV_I001830
BBOV_I001860
BBOV_I003860
BBOV_I004200
BBOV_I004220
BBOV_I005020
BBOV_I005030
BBOV_I005050
BBOV_I005060
BBOV_I005080
BBOV_I005100
BBOV_II000170
BBOV_II001870
BBOV_II001950
BBOV_II002010
BBOV_II002600
BBOV_II002840
BBOV_II004160
BBOV_II007340
BBOV_II007350
BBOV_II007360
BBOV_II007370
BBOV_II007410
BBOV_II007420
BBOV_II007430
BBOV_II007440
BBOV_III001140
BBOV_III001170
BBOV_III001250
BBOV_III001350
BBOV_III002500
BBOV_III003070
BBOV_III003080
BBOV_III003640
BBOV_III003670
BBOV_III005000
BBOV_III005010
BBOV_III005020
BBOV_III005030
BBOV_III005040
BBOV_III005050
BBOV_III005650
BBOV_III006050
BBOV_III006060
BBOV_III006900
BBOV_III006910
BBOV_III006930
BBOV_III007100
BBOV_III007120
BBOV_III007130
BBOV_III007450
BBOV_III007460
BBOV_III007480
BBOV_III007490
BBOV_III007870
BBOV_III007880
BBOV_III009800
BBOV_III011280
BBOV_III011730
BBOV_III011740
BBOV_IV000670
BBOV_IV000960
BBOV_IV001030
BBOV_IV001580
BBOV_IV001590
BBOV_IV002150
BBOV_IV002190
BBOV_IV003230
BBOV_IV003240
BBOV_IV003440
BBOV_IV003770
BBOV_IV003780
BBOV_IV003790
BBOV_IV003800
BBOV_IV003810
BBOV_IV003820
BBOV_IV003830
BBOV_IV003840
BBOV_IV003850
BBOV_IV003860
BBOV_IV007130
BBOV_IV007410
BBOV_IV007460
BBOV_IV008310
BBOV_IV008320
BBOV_IV008500
BBOV_IV009470
BBOV_IV009480
BBOV_IV009860
BBOV_IV009870
BBOV_IV010620
BBOV_IV010630
BBOV_IV010820
BBOV_IV010830
BBOV_IV011400
CMU_000690
CMU_001350
CMU_002800
CMU_003450
CMU_004450
CMU_004460
CMU_004920
CMU_005020
CMU_010000
CMU_010020
CMU_010280
CMU_013110
CMU_013310
CMU_014140
CMU_014160
CMU_014620
CMU_014670
CMU_014680
CMU_015010
CMU_015800
CMU_015960
CMU_016270
CMU_016400
CMU_017730
CMU_018010
CMU_019790
CMU_019900
CMU_020850
CMU_021910
CMU_022010
CMU_022540
CMU_023990
CMU_024000
CMU_024170
CMU_025150
CMU_026330
CMU_026800
CMU_027820
CMU_028070
CMU_028080
CMU_028990
CMU_031840
CMU_032020
CMU_032190
CMU_032750
CMU_032830
CMU_033790
CMU_035710
CMU_037520
CMU_038070
CMU_038340
CMU_038940
CMU_039600
CMU_040500
CMU_042320
CMU_042540
cgd1_2240
cgd1_3690
cgd1_3800
cgd1_990
cgd2_1520
cgd2_3260
cgd2_3270
cgd2_3410
cgd2_3550
cgd2_4120
cgd2_70
cgd2_90
cgd3_1580
cgd3_2180
cgd3_2360
cgd3_2730
cgd3_3560
cgd3_3870
cgd3_4030
cgd3_410
cgd3_4200
cgd3_4210
cgd3_4260
cgd3_4270
cgd3_640
cgd3_860
cgd4_2680
cgd4_2900
cgd4_2960
cgd4_2970
cgd4_3670
cgd4_3680
cgd4_4440
cgd5_1380
cgd5_2200
cgd5_2870
cgd5_3200
cgd5_3350
cgd5_3560
cgd5_4070
cgd5_4480
cgd5_4490
cgd6_130
cgd6_140
cgd6_3860
cgd6_5500
cgd7_1630
cgd7_1760
cgd7_4020
cgd7_4480
cgd7_810
cgd8_10
cgd8_1220
cgd8_1420
cgd8_2330
cgd8_2770
NCLIV_000140
NCLIV_001070
NCLIV_001180
NCLIV_001440
NCLIV_001670
NCLIV_001690
NCLIV_001950
NCLIV_001970
NCLIV_002550
NCLIV_004290
NCLIV_004490
NCLIV_004830
NCLIV_004860
NCLIV_005250
NCLIV_007220
NCLIV_007430
NCLIV_007460
NCLIV_007540
NCLIV_007930
NCLIV_008250
NCLIV_008840
NCLIV_009440
NCLIV_009890
NCLIV_009980
NCLIV_009990
NCLIV_010050
NCLIV_010060
NCLIV_010440
NCLIV_011870
NCLIV_012990
NCLIV_013610
NCLIV_013620
NCLIV_014180
NCLIV_014520
NCLIV_014530
NCLIV_015290
NCLIV_015830
NCLIV_017220
NCLIV_017230
NCLIV_017560
NCLIV_017630
NCLIV_017780
NCLIV_018170
NCLIV_019170
NCLIV_019380
NCLIV_019900
NCLIV_019970
NCLIV_019990
NCLIV_020690
NCLIV_021050
NCLIV_021470
NCLIV_021480
NCLIV_021890
NCLIV_022140
NCLIV_022320
NCLIV_022330
NCLIV_022420
NCLIV_022430
NCLIV_022440
NCLIV_023150
NCLIV_024000
NCLIV_024520
NCLIV_024850
NCLIV_024860
NCLIV_024960
NCLIV_026720
NCLIV_027330
NCLIV_027640
NCLIV_027650
NCLIV_028530
NCLIV_028690
NCLIV_031040
NCLIV_031770
NCLIV_032330
NCLIV_032770
NCLIV_033850
NCLIV_036340
NCLIV_037700
NCLIV_038690
NCLIV_038770
NCLIV_039280
NCLIV_039290
NCLIV_039490
NCLIV_039580
NCLIV_039590
NCLIV_041220
NCLIV_041870
NCLIV_042690
NCLIV_042790
NCLIV_042810
NCLIV_042910
NCLIV_043550
NCLIV_044270
NCLIV_044470
NCLIV_046550
NCLIV_046720
NCLIV_048280
NCLIV_048330
NCLIV_048780
NCLIV_049770
NCLIV_049780
NCLIV_049970
NCLIV_049980
NCLIV_050620
NCLIV_052160
NCLIV_052930
NCLIV_052940
NCLIV_053600
NCLIV_053810
NCLIV_053840
NCLIV_054425
NCLIV_054450
NCLIV_056480
NCLIV_058250
NCLIV_060590
NCLIV_060600
NCLIV_060730
NCLIV_060740
NCLIV_061340
NCLIV_061500
NCLIV_061720
NCLIV_062790
NCLIV_065220
NCLIV_066170
NCLIV_066910
NCLIV_067180
NCLIV_068320
NCLIV_068340
NCLIV_068400
NCLIV_068410
NCLIV_068450
NCLIV_068460
NCLIV_068470
NCLIV_068640
NCLIV_068740
NCLIV_069090
NCLIV_069110
NCLIV_069520
NCLIV_069530
NCLIV_069570
NCLIV_069580
NCLIV_069620
PBANKA_000230
PBANKA_000370
PBANKA_010010
PBANKA_010020
PBANKA_020090
PBANKA_021510
PBANKA_021540
PBANKA_021550
PBANKA_030920
PBANKA_030930
PBANKA_031650
PBANKA_031670
PBANKA_031680
PBANKA_041770
PBANKA_052270
PBANKA_060120
PBANKA_060130
PBANKA_061590
PBANKA_080030
PBANKA_080430
PBANKA_081240
PBANKA_081420
PBANKA_090230
PBANKA_090240
PBANKA_091750
PBANKA_091760
PBANKA_093130
PBANKA_093240
PBANKA_093290
PBANKA_100030
PBANKA_100040
PBANKA_100050
PBANKA_101400
PBANKA_101710
PBANKA_102620
PBANKA_111100
PBANKA_111110
PBANKA_113330
PBANKA_113340
PBANKA_121890
PBANKA_123005
PBANKA_123010
PBANKA_131020
PBANKA_131030
PBANKA_132170
PBANKA_132700
PBANKA_143190
PBANKA_146070
PBANKA_146430
PBANKA_146440
PCHAS_000250
PCHAS_000650
PCHAS_000760
PCHAS_000860
PCHAS_010060
PCHAS_011400
PCHAS_021340
PCHAS_030230
PCHAS_041860
PCHAS_050030
PCHAS_050050
PCHAS_052290
PCHAS_061760
PCHAS_080020
PCHAS_080460
PCHAS_081270
PCHAS_081450
PCHAS_091140
PCHAS_091190
PCHAS_091300
PCHAS_100100
PCHAS_101480
PCHAS_101790
PCHAS_102700
PCHAS_104140
PCHAS_104150
PCHAS_104160
PCHAS_110910
PCHAS_113280
PCHAS_113290
PCHAS_121960
PCHAS_122090
PCHAS_130310
PCHAS_132500
PCHAS_133040
PCHAS_133060
PCHAS_133080
PCHAS_133130
PCHAS_140060
PCHAS_140250
PCHAS_143390
PCHAS_146300
PCHAS_146730
PCHAS_146810
MAL13P1.475
MAL13P1.480
MAL13P1.59
MAL7P1.178
MAL7P1.206
MAL7P1.231
MAL7P1.92
MAL8P1.206
MAL8P1.210
PF08_0022
PF08_0099
PF10_0020
PF10_0023
PF10_0025
PF10_0161
PF10_0162
PF10_0383
PF11_0033
PF11_0036
PF11_0037
PF11_0157
PF11_0174
PF11_0486
PF13_0073
PF13_0304
PF13_0305
PF14_0015
PF14_0164
PF14_0254
PF14_0286
PF14_0749
PF14_0755
PFA0360c
PFA0365c
PFB0926c
PFB0950w
PFB0953w
PFB0970c
PFB0976w
PFC0420w
PFC0870w
PFD0090c
PFD0095c
PFD0610w
PFD1050w
PFD1200c
PFD1205w
PFE0075c
PFE0080c
PFE0230w
PFF0075c
PFF0080c
PFF0520w
PFF1505w
PFF1510w
PFI0130c
PFI0180w
PFI0550w
PFI0645w
PFL0780w
PFL2290w
PFL2560c
PKH_000320
PKH_000510
PKH_000590
PKH_010510
PKH_031930
PKH_040040
PKH_052580
PKH_052820
PKH_060020
PKH_062300
PKH_070002
PKH_070090
PKH_071050
PKH_072680
PKH_073430
PKH_080650
PKH_082030
PKH_082140
PKH_083510
PKH_090010
PKH_091190
PKH_091410
PKH_094540
PKH_094560
PKH_100040
PKH_101180
PKH_103020
PKH_110040
PKH_111390
PKH_111400
PKH_112410
PKH_112930
PKH_112990
PKH_120710
PKH_123630
PKH_124250
PKH_124260
PKH_125860
PKH_131090
PKH_131130
PKH_131960
PKH_132290
PKH_133070
PKH_134550
PKH_134580
PKH_142580
PKH_143030
PKH_143330
PKH_145630
PKH_146510
PVX_002510
PVX_002515
PVX_002525
PVX_003680
PVX_003985
PVX_004505
PVX_004515
PVX_074695
PVX_081540
PVX_081545
PVX_083140
PVX_083145
PVX_084145
PVX_084160
PVX_084875
PVX_084880
PVX_085005
PVX_085160
PVX_085625
PVX_085855
PVX_086885
PVX_087875
PVX_088025
PVX_088030
PVX_089470
PVX_089473
PVX_089850
PVX_089852
PVX_090155
PVX_090330
PVX_091095
PVX_091380
PVX_091465
PVX_092645
PVX_092650
PVX_094265
PVX_095135
PVX_095255
PVX_096030
PVX_096035
PVX_096040
PVX_096055
PVX_096410
PVX_096980
PVX_096985
PVX_097025
PVX_098630
PVX_099005
PVX_099095
PVX_099795
PVX_099800
PVX_101280
PVX_101590
PVX_103160
PVX_105200
PVX_106730
PVX_110895
PVX_112715
PVX_114830
PVX_114832
PVX_115990
PVX_117305
PVX_117310
PVX_117995
PVX_118570
PVX_119355
PVX_121350
PVX_121860
PVX_121865
PVX_121885
PVX_123360
PVX_123490
PVX_123630
PVX_123820
PVX_124085
PVX_187290
PVX_209290
PVX_214290
PVX_215290
PVX_220290
PVX_227290
PVX_231290
PVX_235290
PVX_249300
PVX_250300
PVX_252300
PVX_253300
PVX_254300
TA02480
TA02485
TA02750
TA02995
TA03060
TA03860
TA04055
TA04060
TA04105
TA05535
TA06225
TA06245
TA06630
TA06640
TA07490
TA07495
TA10535
TA10545
TA10920
TA10925
TA11890
TA11900
TA11905
TA11910
TA12175
TA12185
TA13230
TA13235
TA13250
TA13255
TA13650
TA13875
TA13905
TA14665
TA14680
TA15665
TA15690
TA15710
TA15870
TA15875
TA15895
TA15900
TA16045
TA16980
TA16985
TA17545
TA18875
TA18910
TA18915
TA18970
TA19115
TA19800
TA19810
TA20083
TA20090
TA20265
TA20270
TA20445
TP04_0921
TP04_0917
TP04_0890
TP04_0889
TP04_0814
TP04_0813
TP04_0793
TP04_0792
TP04_0692
TP04_0691
TP04_0677
TP04_0675
TP04_0628
TP04_0627
TP04_0606
TP04_0605
TP04_0520
TP04_0519
TP04_0406
TP04_0352
TP04_0279
TP04_0278
TP04_0247
TP04_0212
TP04_0211
TP04_0128
TP04_0126
TP04_0095
TP04_0014
TP03_0895
TP03_0887
TP03_0868
TP03_0841
TP03_0840
TP03_0669
TP03_0668
TP03_0621
TP03_0620
TP03_0591
TP03_0590
TP03_0572
TP03_0557
TP03_0556
TP03_0357
TP03_0348
TP03_0340
TP03_0338
TP03_0306
TP03_0253
TP03_0252
TP03_0194
TP03_0193
TP03_0064
TP03_0063
TP02_0956
TP02_0954
TP02_0930
TP02_0929
TP02_0927
TP02_0926
TP02_0915
TP02_0914
TP02_0911
TP02_0910
TP02_0883
TP02_0878
TP02_0857
TP02_0819
TP02_0770
TP02_0706
TP02_0703
TP02_0618
TP02_0593
TP02_0592
TP02_0591
TP02_0571
TP02_0567
TP02_0562
TP02_0528
TP02_0527
TP02_0438
TP02_0437
TP02_0309
TP02_0274
TP02_0260
TP02_0257
TP02_0151
TP02_0150
TP02_0099
TP02_0098
TP02_0055
TP02_0054
TP02_0043
TP02_0038
TP02_0037
TP02_0024
TP02_0023
TP01_1229
TP01_1226
TP01_1225
TP01_1224
TP01_1222
TP01_1077
TP01_1076
TP01_0993
TP01_0894
TP01_0890
TP01_0835
TP01_0834
TP01_0692
TP01_0605
TP01_0604
TP01_0577
TP01_0576
TP01_0552
TP01_0520
TP01_0485
TP01_0484
TP01_0482
TP01_0470
TP01_0469
TP01_0417
TP01_0415
TP01_0388
TP01_0387
TP01_0384
TP01_0383
TP01_0274
TP01_0273
TP01_0265
TP01_0264
TP01_0119
TP01_0059
TP01_0058
TP01_0045
TP01_0043
TP01_0022
TP01_0021
TGME49_121630
TGME49_121500
TGME49_121490
TGME49_121470
TGME49_121440
TGME49_120260
TGME49_119700
TGME49_118650
TGME49_118130
TGME49_118120
TGME49_116780
TGME49_116640
TGME49_116440
TGME49_116430
TGME49_115560
TGME49_115190
TGME49_115180
TGME49_114240
TGME49_114230
TGME49_113900
TGME49_113630
TGME49_113610
TGME49_113140
TGME49_109560
TGME49_109160
TGME49_107870
TGME49_107860
TGME49_107850
TGME49_107840
TGME49_107570
TGME49_106640
TGME49_106630
TGME49_105310
TGME49_105300
TGME49_105160
TGME49_102350
TGME49_101890
TGME49_101210
TGME49_100370
TGME49_100170
TGME49_099060
TGME49_097240
TGME49_096440
TGME49_095950
TGME49_095750
TGME49_095710
TGME49_095700
TGME49_094820
TGME49_094800
TGME49_094440
TGME49_093190
TGME49_092600
TGME49_092280
TGME49_092270
TGME49_092110
TGME49_092010
TGME49_092000
TGME49_091990
TGME49_091980
TGME49_091290
TGME49_091180
TGME49_091040
TGME49_090940
TGME49_090920
TGME49_090720
TGME49_089620
TGME49_088800
TGME49_088420
TGME49_088410
TGME49_087730
TGME49_087530
TGME49_087520
TGME49_087510
TGME49_086420
TGME49_084420
TGME49_084200
TGME49_083730
TGME49_082940
TGME49_081050
TGME49_081040
TGME49_081030
TGME49_080820
TGME49_077270
TGME49_077240
TGME49_076920
TGME49_075690
TGME49_073870
TGME49_073120
TGME49_073110
TGME49_071480
TGME49_071470
TGME49_070590
TGME49_070580
TGME49_070320
TGME49_069720
TGME49_069710
TGME49_068650
TGME49_068200
TGME49_067490
TGME49_067410
TGME49_066760
TGME49_066750
TGME49_066450
TGME49_066440
TGME49_066420
TGME49_064070
TGME49_063410
TGME49_062960
TGME49_061920
TGME49_061800
TGME49_061190
TGME49_061080
TGME49_060310
TGME49_059200
TGME49_058400
TGME49_057720
TGME49_056040
TGME49_055860
TGME49_055750
TGME49_055250
TGME49_054560
TGME49_053930
TGME49_053510
TGME49_052880
TGME49_052460
TGME49_052180
TGME49_051870
TGME49_047540
TGME49_045880
TGME49_045770
TGME49_045510
TGME49_044620
TGME49_043440
TGME49_042790
TGME49_042630
TGME49_042620
TGME49_042600
TGME49_042450
TGME49_042430
TGME49_042400
TGME49_039020
TGME49_037900
TGME49_037810
TGME49_036570
TGME49_036400
TGME49_036290
TGME49_036050
TGME49_036040
TGME49_034920
TGME49_034700
TGME49_033540
TGME49_032830
TGME49_032350
TGME49_031630
TGME49_030520
TGME49_030360
TGME49_030350
TGME49_029170
TGME49_028170
TGME49_028160
TGME49_026410
TGME49_026220
TGME49_024790
TGME49_024750
TGME49_024220
TGME49_023700
TGME49_022830
TGME49_022720
TGME49_021830
TGME49_021320
TGME49_021270
TGME49_019140
TGME49_018880
TGME49_018560
TGME49_017950
TGME49_017230
TGME49_016140
TGME49_016050
TGME49_015170
TGME49_014410
TGME49_014400
TGME49_012880
TGME49_012740
TGME49_012730
TGME49_012720
TGME49_012420
TGME49_010980
TGME49_010720
TGME49_010700
TGME49_010330
TGME49_010320
TGME49_010260
TGME49_009790
TGME49_007650
TGME49_007480
TGME49_007100
TGME49_007090
TGME49_006590
TGME49_005700
TGME49_005680
TGME49_004560
TGME49_004050
TGME49_003030
TGME49_002770
TGME49_002510
TGME49_002500
TGME49_002490
TGME49_002130
TGME49_002120
TGME49_002070
TGME49_002060
TGME49_001700
TGME49_001690
TGME49_001520
TGME49_001410
TGME49_001250
