# Supplementary material for: A Survey of Innovation through Duplication in the Reduced Genomes of Twelve Parasites
Source: PLoS One. 2014 Jun 11;9(6):e99213. doi: 10.1371/journal.pone.0099213 (PMC4053351; doi:10.1371/journal.pone.0099213)
Supplement: Table S2 — Subcellular localization of duplicates. (XLSX) [file pone.0099213.s004.xlsx]

## Sheet: Sheet1
		Supplemental Table 2: Subcellular localization of duplicates
		Gene IDs	Annotated Functions From This Work	Localization from ApiLoc Database (http://apiloc.biochem.unimelb.edu.au/apiloc/apiloc)
		PFI0550w	cysteine repeat modular protein 1	maurer's cleft during early trophozoite and ring and schizont and trophozoite, during not merozoite, erythrocyte cytoplasmic structure during ring and schizont and trophozoite
		MAL7P1.92	cysteine repeat modular protein 2	parasite plasma membrane during schizont, maurer's cleft during early trophozoite, during not merozoite, sporozoite surface and not cytoplasm during salivary gland sporozoite, not oocyst wall during oocyst
		PFI0180w	alpha tubulin 1	mitotic spindle in nucleus during schizont, microtubule during early gametocyte and schizont
		PFD1050wb	alpha tubulin 2	during emerged male gametocyte and emerging gametocyte and exflagellating male gametocyte and male gametocyte and male gametocyte stage iii and male gametocyte stage iv and male gametocyte stage v and not female gamete and not female gametocyte and not intraerythrocytic and not sporozoite
		TGME49_047540a	ABC transporter G family transporter	parasite plasma membrane and parasitophorous vacuole during intracellular tachyzoite
		TGME49_115560a	ABC transporter G family transporter	golgi apparatus and parasite plasma membrane during intracellular tachyzoite
		TGME49_066760	isocitrate dehydrogenase	apicoplast periphery during intracellular tachyzoite
		TGME49_113140	isocitrate dehydrogenase	mitochondrion during intracellular tachyzoite and tachyzoite
		TGME49_059200a	sodium hydrogen exchanger NHE1	parasite plasma membrane during intracellular tachyzoite and tachyzoite
		TGME49_099060a	sodium hydrogen exchanger NHE2	rhoptry during day 4 bradyzoite and intracellular tachyzoite
		TGME49_032350a,c	lactate dehydrogenase LDH1	cytosol during intracellular tachyzoite, inner membrane complex during extracellular tachyzoite, cytoplasm during enteric and merozoite and tachyzoite, not nucleus during enteric and tachyzoite, during tachyzoite and not bradyzoite
		TGME49_091040a	lactate dehydrogenase LDH2	cytoplasm and not nucleus during bradyzoite, during bradyzoite and not enteric and not merozoite and not tachyzoite
		TGME49_026220	alveolin domain containing intermediate filament IMC9	exclusively basal complex during intracellular tachyzoite
		TGME49_031630	alveolin domain containing intermediate filament IMC4	conoid and daughter inner membrane complex and mother inner membrane complex and subpellicular microtubule during tachyzoite, inner membrane complex, daughter cytoskeleton and mother cytoskeleton during tachyzoite budding
		TGME49_018560d	acetyl-coa carboxylase ACC2	cytosol
		TGME49_021320d	acetyl-coa carboxylase ACC1	apicoplast
		cgd3_2180d	type I fatty acid synthase	cytosol and perinuclear during sporozoite
		cgd4_2900d	polyketide synthase	cytosol during sporozoite
		Clear differences in subcellular localization
		Potentially nuanced differences in subcellular localization
		aEUPathDB or ApiLoc contain different copy number information
		bOnly lifecycle information is available for this gene
		cBLAST2GO classifies this gene as a malate dehydrogenase
		dThese genes are two-copy due to horizontal or intracellular gene transfer and not gene duplication (see main text)
