# Supplementary material for: A Survey of Innovation through Duplication in the Reduced Genomes of Twelve Parasites
Source: PLoS One. 2014 Jun 11;9(6):e99213. doi: 10.1371/journal.pone.0099213 (PMC4053351; doi:10.1371/journal.pone.0099213)
Supplement: Table S3 — Gene IDs for detected segmental duplications. (TXT) [file pone.0099213.s005.txt]

Supplemental Table 3:  Gene IDs for syntenic markers from segmental duplications.  Some genes are part of multiple detected segmental duplications.  Each gene ID is present once in this list.

PFA0005w
PFA0010c
PFA0015c
PFA0020w
PFA0055c
PFA0060w
PFA0065w
PFA0070c
PFA0090c
PFA0740w
PFA0750w
PFA0755w
PFA0760w
PFA0765c
PFA0075w
PFA0080c
PFA0085c
PFA0095c
PFA0105w
PFA0100c
PFA0030c
PFA0040w
PFA0675w
PFA0680c
PFA0685c
PFA0690w
PFA0695c
PFA0710c
PFB0980w
PFB0985c
PFB0990c
PFB0995w
PFB1000w
PFB1020w
PFB1045w
PFB1050w
PFB1055c
PFB0010w
PFB0015c
PFB0045c
PFB0050c
PFB0055c
PFB0975c
PFB1025w
PFB1035w
PFB0976w
PFB0020c
PFB0025c
PFB0065w
PFC0005w
PFC0010c
PFC0015c
PFC0025c
PFC0030c
PFC1095w
PFC1105w
PFC1110w
PFC1115w
PFC1120c
PFC1075w
PFC1080c
PFC1085c
PFC1090w
PFC0050c
PFD1185w
PFD1210w
PFD1220c
PFD1225w
PFD1235w
PFD1240w
PFD1245c
PFD0005w
PFD0015c
PFD0020c
PFD0035c
PFD0040c
PFD0065w
PFD0085c
PFD0095c
PFF0020c
PFF0025w
PFF0035c
PFF0065c
PFF0070w
MAL7P1.213
MAL7P1.214
MAL7P1.215
MAL7P1.219
MAL7P1.222
MAL7P1.183
PF07_0132
MAL7P1.184
MAL7P1.186
PF07_0138
MAL7P1.187
PFI0005w
PFI0010c
PFI0040c
PFI0045c
PFI0050c
PFI0080w
PF10_0384
PF10_0388
PF10_0390
PF10_0391
PF10_0392
PF10_0393
PF10_0396
PF10_0395
PF10_0381
PF10_0383
PF11_0008
PF11_0009
PF11_0522
PF11_0529
PF11_0022
PF11_0023
PF11_0024
PF11_0025
PF11_0026
PF11_0523
PF11_0007
PF11_0014
PF11_0015
PF11_0034
MAL13P1.1
MAL13P1.2
PF13_0004
MAL13P1.6
PF13_0073
PF13_0075
PF14_0766
PF14_0767
PF14_0768
PF14_0771
PF14_0772
PF14_0773
PF14_0761
PF14_0762
PF14_0002
PF14_0007
PF14_0008
PF14_0013
PF14_0018
PF14_0001
PF14_0009
PF14_0763
PF14_0764
PFB0955w
PFF0030c
PFF0050c
PFF0055w
PFF0060w
PFF0085w
PFF1555w
PFF1545w
PFF1540w
PFF1535w
PFF1530c
PFF1525c
PFF1520w
PFF1515c
MAL7P1.218
MAL7P1.212
MAL13P1.356
MAL13P1.515
MAL13P1.510
MAL13P1.505
MAL13P1.495
MAL13P1.490
MAL7P1.59
MAL7P1.58
MAL7P1.57
MAL7P1.55
MAL7P1.52
MAL7P1.50
MAL7P1.226
MAL7P1.223
MAL8P1.207
MAL8P1.210
MAL8P1.212
MAL8P1.213
MAL8P1.216
MAL8P1.217
MAL8P1.218
MAL8P1.220
MAL13P1.485
MAL7P1.230
MAL7P1.224
MAL7P1.227
MAL8P1.209
MAL8P1.208
MAL13P1.475
MAL7P1.47
MAL7P1.43
PF11_0033
PFF0005c
MAL8P1.204
MAL8P1.206
MAL8P1.1
PFB0030c
PFD0075w
PFD0025w
PFF1550w
PFF1510w
MAL8P1.215
PFL2570w
PFL2575c
PFL2590w
PFL2595w
PFL2605w
PFL2610w
PFL2615w
PFL2635w
PFL2640c
PFL2665c
BBOV_I001300
BBOV_I001310
BBOV_I001320
BBOV_I001330
BBOV_I001370
BBOV_I001380
BBOV_I001390
BBOV_I001400
BBOV_I001410
BBOV_I001430
BBOV_I001350
BBOV_I001360
BBOV_III000020
BBOV_III000040
BBOV_III000050
BBOV_III000090
BBOV_III000100
BBOV_III000010
BBOV_III011920
BBOV_III011930
BBOV_III011940
BBOV_III011960
BBOV_III011970
BBOV_III011980
BBOV_I001120
BBOV_I001140
BBOV_I001190
BBOV_I001200
BBOV_I001160
BBOV_I005520
BBOV_I005530
BBOV_I005540
BBOV_I005550
BBOV_I005510
BBOV_II000010
BBOV_II000020
BBOV_II000040
BBOV_II000100
BBOV_II000110
BBOV_II000030
BBOV_II000060
BBOV_II000070
BBOV_II000080
BBOV_II000090
BBOV_II004120
BBOV_II004130
BBOV_II004150
BBOV_II004170
BBOV_II004200
BBOV_II004140
BBOV_II007760
BBOV_II007780
BBOV_II007810
BBOV_II007820
BBOV_II007830
BBOV_II007840
BBOV_II007850
BBOV_II007800
BBOV_II007790
BBOV_II004210
BBOV_II004190
BBOV_II004110
BBOV_III011950
BBOV_III011910
BBOV_III007740
BBOV_III007720
BBOV_III007710
BBOV_III007700
BBOV_III007690
BBOV_III002360
BBOV_III002340
BBOV_III002330
BBOV_III002320
BBOV_III002310
BBOV_IV000100
BBOV_IV000090
BBOV_IV000060
BBOV_IV000040
BBOV_IV000030
BBOV_IV000020
BBOV_II002310
BBOV_II002300
BBOV_II002280
BBOV_II002260
BBOV_III000060
BBOV_III000070
BBOV_III000080
BBOV_IV007990
BBOV_IV007980
BBOV_IV007950
BBOV_IV007930
BBOV_IV007920
BBOV_IV012170
BBOV_IV012150
BBOV_IV012130
BBOV_IV012090
PBANKA_000290
PBANKA_000360
PBANKA_000380
PBANKA_000400
PBANKA_000410
PBANKA_000440
PBANKA_021520
PBANKA_021570
PBANKA_021580
PBANKA_021590
PBANKA_021600
PBANKA_021610
PBANKA_072290
PBANKA_072270
PBANKA_072240
PBANKA_072230
PBANKA_072220
PBANKA_072210
PBANKA_050100
PBANKA_050095
PBANKA_050060
PBANKA_050050
PBANKA_050040
PBANKA_050020
PCHAS_011440
PCHAS_011450
PCHAS_011480
PCHAS_011490
PCHAS_011500
PCHAS_011510
PCHAS_011540
PCHAS_011330
PCHAS_011390
PCHAS_011410
PCHAS_011430
PCHAS_011350
PCHAS_011460
PCHAS_011470
PCHAS_030010
PCHAS_030070
PCHAS_030110
PCHAS_030140
PCHAS_030190
PCHAS_030200
PCHAS_030205
PCHAS_030210
PCHAS_030250
PCHAS_030020
PCHAS_030080
PCHAS_030090
PCHAS_030150
PCHAS_041950
PCHAS_041970
PCHAS_042010
PCHAS_042020
PCHAS_042030
PCHAS_042040
PCHAS_060120
PCHAS_060130
PCHAS_060170
PCHAS_060180
PCHAS_060210
PCHAS_060020
PCHAS_060030
PCHAS_060040
PCHAS_060050
PCHAS_060070
PCHAS_060080
PCHAS_060100
PCHAS_060150
PCHAS_060160
PCHAS_060230
PCHAS_070080
PCHAS_070100
PCHAS_070150
PCHAS_070170
PCHAS_070190
PCHAS_070060
PCHAS_104130
PCHAS_104140
PCHAS_104150
PCHAS_104200
PCHAS_104230
PCHAS_104180
PCHAS_104190
PCHAS_104250
PCHAS_104120
PCHAS_114590
PCHAS_114600
PCHAS_114640
PCHAS_114690
PCHAS_114700
PCHAS_114720
PCHAS_114610
PCHAS_114630
PCHAS_114730
PCHAS_130050
PCHAS_130060
PCHAS_130070
PCHAS_130080
PCHAS_130090
PCHAS_000400
PCHAS_000430
PCHAS_000470
PCHAS_000480
PCHAS_000520
PCHAS_000530
PCHAS_000550
PCHAS_000590
PCHAS_000690
PCHAS_000720
PCHAS_000770
PCHAS_000800
PCHAS_000840
PCHAS_000860
PCHAS_000870
PCHAS_000960
PCHAS_001000
PCHAS_001040
PCHAS_001080
PCHAS_001100
PCHAS_001110
PCHAS_000220
PCHAS_000260
PCHAS_000270
PCHAS_000280
PCHAS_000290
PCHAS_000180
PCHAS_000210
PCHAS_000250
PCHAS_000540
PCHAS_000820
PCHAS_000880
PCHAS_001070
PCHAS_000980
PCHAS_001030
PCHAS_000890
PCHAS_000490
PCHAS_000560
PCHAS_000740
PCHAS_000750
PCHAS_000600
PCHAS_042070
PCHAS_042050
PCHAS_050100
PCHAS_050080
PCHAS_050070
PCHAS_050040
PCHAS_050020
PCHAS_050010
PCHAS_060140
PCHAS_060010
PCHAS_070180
PCHAS_070070
PCHAS_070050
PCHAS_070220
PCHAS_070090
PCHAS_120110
PCHAS_120090
PCHAS_120030
PCHAS_120020
PCHAS_120010
PCHAS_130220
PCHAS_130210
PCHAS_130180
PCHAS_130150
PCHAS_130130
PCHAS_130030
PCHAS_130020
PCHAS_130230
PCHAS_130120
PCHAS_140230
PCHAS_140220
PCHAS_140200
PCHAS_140180
PCHAS_140140
PCHAS_140130
PCHAS_146880
PCHAS_146800
PCHAS_146790
PCHAS_146770
PCHAS_146760
PCHAS_140150
PCHAS_140090
PCHAS_140070
PCHAS_140020
PCHAS_146870
PCHAS_146860
PCHAS_130040
PCHAS_130110
PCHAS_130170
PCHAS_083770
PCHAS_083760
PCHAS_083750
PCHAS_083720
PCHAS_083710
PCHAS_146850
PCHAS_110070
PCHAS_110050
PCHAS_110040
PCHAS_110030
PCHAS_110020
PCHAS_130140
PCHAS_130340
PCHAS_130330
PCHAS_130300
PCHAS_130250
PCHAS_140210
PCHAS_011360
PCHAS_070030
PCHAS_070020
PCHAS_083690
PCHAS_093830
PCHAS_093800
PCHAS_093780
PCHAS_093770
PCHAS_093760
PCHAS_114670
PCHAS_114550
PCHAS_110010
PCHAS_130310
PCHAS_130280
PCHAS_140100
PCHAS_140110
PCHAS_140060
PCHAS_001090
PCHAS_000910
TA11425
TA11420
TA11415
TA11395
TA09440
TA09450
TA10030
TA09975
TA09920
TA09865
TA09780
TA09775
TA19175
TA19170
TA19115
TA18885
TA18870
TA18855
TA17355
